# Supplementary material for: A model-based approach for a practical dosing strategy for the short, intensive treatment regimen for paediatric tuberculous meningitis
Source: Front Pharmacol. 2023 Apr 25;14:1055329. doi: 10.3389/fphar.2023.1055329 (PMC10167634; doi:10.3389/fphar.2023.1055329)
Supplement: Supplementary file 2 [file Table1.XLSX]

## Sheet: Tool
	Estimated dose required to achieve exposure in target range						Dose given					Formulations													Difference in Dose
	Weight band	Rifampicin	Isoniazid	Pyrazinamide	Ethionamide		Rifampicin	Isoniazid	Pyrazinamide	Ethionamide		pRH	aRH	aRH	pRHZ	pH	aH	pZ	aZ	aZ	aEto	pEto	tablet burden		Rifampicin	Isoniazid	Pyrazinamide	Ethionamide
	(kg)	(mg)	(mg)	(mg)	(mg)		(mg)	(mg)	(mg)	(mg)		75/50	150/75	300/150	75/50/150	100	300	150	400	500	250	125			(%)	(%)	(%)	(%)
	<3 months old																						0
	3-4	89.8	66.4	92	48		112.5	75	75	62.5		1.5						0.5				0.5	4		0.252784	0.129518	-0.184783	0.302083
	4-5	112	79.1	117	61		112.5	75	75	62.5		1.5						0.5				0.5	4		0.00446429	-0.0518331	-0.358974	0.0245902
	>3 months old
	3-4	119	85	128	62		112.5	75	150	62.5		1.5						1				0.5	4		-0.0546218	-0.117647	0.171875	0.00806452
	4-5	143	101	160	77		150	100	150	62.5		2						1				0.5	4		0.048951	-0.00990099	-0.0625	-0.188312
	5-6	179	122	208	104		187.5	125	225	125		2.5						1.5				1	6		0.047486	0.0245902	0.0817308	0.201923
	6-7	217	143	269	126		225	150	300	125		3						2				1	6		0.0368664	0.048951	0.115242	-0.00793651
	7-8	247	159	317	151		225	150	300	125		3						2				1	6		-0.0890688	-0.0566038	-0.0536278	-0.172185
	8-9	270	172	360	175		262.5	175	375	187.5		3.5						2.5				1.5	9		-0.0277778	0.0174419	0.0416667	0.0714286
	9-10	284	181	400	195		262.5	175	375	187.5		3.5						2.5				1.5	9		-0.0757042	-0.0331492	-0.0625	-0.0384615
	10-11	300	197	434	217		300	200	450	250		4						3				2	9		0	0.0152284	0.0368664	0.152074
	11-12	309	208	466	235		300	200	450	250		4						3				2	9		-0.0291262	-0.0384615	-0.0343348	0.0638298
	12-13	329	225	499	252		300	200	450	250		4						3				2	9		-0.0881459	-0.111111	-0.0981964	-0.00793651
	13-14	351	240	531	268		375	250	525	250		5						3.5				2	11		0.0683761	0.0416667	-0.0112994	-0.0671642
	14-15	371	252	562	284		375	250	525	250		5						3.5				2	11		0.0107817	-0.00793651	-0.0658363	-0.119718
	15-16	393	266	593	298		375	250	525	250		5						3.5				2	11		-0.0458015	-0.0601504	-0.114671	-0.161074
	16-17	414	278	623	316		450	300	600	312.5		6						4				2.5	13		0.0869565	0.0791367	-0.0369181	-0.0110759
	17-18	433	292	653	328		450	300	600	312.5		6						4				2.5	13		0.039261	0.0273973	-0.0811639	-0.0472561
	18-19	454	302	682	341		450	300	600	312.5		6						4				2.5	13		-0.00881057	-0.00662252	-0.120235	-0.0835777
	19-20	478	317	706	358		450	300	600	312.5		6						4				2.5	13		-0.0585774	-0.0536278	-0.150142	-0.127095
	20-21	499	329	734	371		525	350	750	375		7						5				3	15		0.0521042	0.0638298	0.0217984	0.0107817
	21-22	513	342	764	385		525	350	750	375		7						5				3	15		0.0233918	0.0233918	-0.0183246	-0.025974
	22-23	529	354	789	399		525	350	750	375		7						5				3	15		-0.00756144	-0.0112994	-0.0494297	-0.0601504
	23-24	552	363	811	412		525	350	750	375		7						5				3	15		-0.048913	-0.0358127	-0.0752158	-0.0898058
	24-25	574	375	837	424		525	350	750	375		7						5				3	15		-0.0853659	-0.0666667	-0.103943	-0.115566
	25-26	588	388	869	440		675	450	900	500		9						6				4	19		0.147959	0.159794	0.0356732	0.136364
	26-27	609	398	880	450		675	450	900	500		9						6				4	19		0.108374	0.130653	0.0227273	0.111111
	27-28	620	408	907	463		675	450	900	500		9						6				4	19		0.0887097	0.102941	-0.00771775	0.0799136
	28-29	645	415	931	476		675	450	900	500		9						6				4	19		0.0465116	0.0843373	-0.0332975	0.0504202
	29-30	662	428	960	489		675	450	900	500	0	9						6				4	19		0.0196375	0.0514019	-0.0625	0.0224949
	30-31	681	441	982	503		750	500	900	500		10						6				4	20		0.101322	0.133787	-0.0835031	-0.00596421
	31-32	701	453	1010	512		750	500	900	500		10						6				4	20		0.0699001	0.103753	-0.108911	-0.0234375
	32-33	715	463	1020	525		750	500	900	500		10						6				4	20		0.048951	0.0799136	-0.117647	-0.047619
	33-34	731	474	1050	538		750	500	900	500		10						6				4	20		0.0259918	0.0548523	-0.142857	-0.070632
	34-35	749	483	1080	555		750	500	900	500		10						6				4	20		0.00133511	0.0351967	-0.166667	-0.0990991
												p = paediatric formulation; a = adult formulation; R = rifamipcin; H = isoniazid; Z = pyrazinamide; Eto = ethionamide
